# Supplementary material for: Uterine Ectopic Pregnancies and Live Births: Systematic Review of the Literature and Concepts Underlying Favorable Outcomes
Source: Medicina (Kaunas). 2025 Oct 25;61(11):1915. doi: 10.3390/medicina61111915 (PMC12653997; doi:10.3390/medicina61111915)
Supplement: Supplementary file 1 [file medicina-61-01915-s001.zip]

Archive with 2 entries (2 files):
- JBI Live birth - Foglio1.pdf
- PRISMA_2020_checklist live birth.pdf
